# Supplementary material for: Association of different milk fat content with coronary artery disease and myocardial infarction risk: A Mendelian randomization study
Source: PLoS One. 2024 Apr 10;19(4):e0300513. doi: 10.1371/journal.pone.0300513 (PMC11006182; doi:10.1371/journal.pone.0300513)
Supplement: S1 File — (ZIP) [file pone.0300513.s001.zip › S1 File. Supporting Tables.xlsx]

## Sheet: ST 1
Supplementary Table 1. Single-nucleotide polymorphisms used as instrumental variables in the Mendelian randomization analyses of whole milk
SNP	Chr	EA	NEA	EAF	Beta	SE	F	P
rs4970836	1	A	G	0.772817	-0.00316799	0.000682	21.5774	3.45e-06
rs2613500	1	C	T	0.800631	-0.00384845	0.000717	28.8093	7.98e-08
rs10874681	1	A	G	0.387997	0.00299367	0.000587	26.0095	3.45e-07
rs10927060	1	G	A	0.684906	0.00327591	0.000616	28.2815	1.05e-07
rs699534	1	C	A	0.572561	0.00282982	0.000582	23.6413	1.17e-06
rs112472598	2	G	A	0.0232352	-0.00894599	0.001938	21.3083	3.92e-06
rs10193212	2	A	G	0.443327	-0.00263904	0.000577	20.919	4.77e-06
rs4953152	2	A	G	0.30924	0.00337597	0.000619	29.7451	5.03e-08
rs55998228	3	G	C	0.032542	0.00776768	0.001616	23.1047	1.55e-06
rs183099119	3	C	T	0.0354789	-0.00807879	0.001709	22.3465	2.27e-06
rs56985929	3	C	T	0.205117	0.00343449	0.000749	21.0262	4.49e-06
rs139296556	5	A	G	0.037531	0.00711907	0.001535	21.5095	3.52e-06
rs72783775	5	A	G	0.0859741	-0.00566617	0.001023	30.6781	3.01e-08
rs10224524	7	T	A	0.402731	0.00278902	0.000584	22.8075	1.8e-06
rs56203152	8	C	T	0.550585	-0.00279959	0.000579	23.3793	1.33e-06
rs2532681	10	G	C	0.200781	-0.00336327	0.000716	22.0647	2.66e-06
rs7068491	10	A	T	0.578977	-0.00294017	0.000579	25.7862	3.85e-07
rs11605348	11	A	G	0.34996	-0.00363611	0.000601	36.6037	1.42e-09
rs1992536	11	G	A	0.904216	-0.0045603	0.000973	21.9665	2.79e-06
rs117910548	11	A	G	0.0289075	-0.00798583	0.001702	22.0151	2.7e-06
rs11055488	12	C	G	0.0631887	-0.00543509	0.00118	21.2153	4.1e-06
rs2446996	12	C	G	0.587491	-0.00276273	0.000585	22.3031	2.33e-06
rs10775256	15	A	G	0.686026	-0.00294168	0.000632	21.6649	3.22e-06
rs12149832	16	A	G	0.411865	-0.00399169	0.000581	47.2021	6.52e-12
rs685268	16	G	A	0.675122	-0.00284935	0.000618	21.2576	4.07e-06
rs7412	19	T	C	0.0804449	0.00531648	0.001052	25.5398	4.39e-07
rs410426	20	A	G	0.637856	0.0028611	0.000597	22.9677	1.62e-06
rs79868148	21	A	G	0.00819203	0.0154619	0.003198	23.3759	1.33e-06
rs7287634	22	C	A	0.0814524	-0.00490173	0.001048	21.8764	2.89e-06
EA, effect_allele
NEA, non effect_allele
EAF, eaf
BETA, beta
SE, standard error
F, F-statistic

## Sheet: ST 2
Supplementary Table 2. Single-nucleotide polymorphisms used as instrumental variables in the Mendelian randomization analyses of semi-skimmed milk
SNP	Chr	EA	NEA	EAF	Beta	SE	F	P
rs1575072	1	T	G	0.443057	0.005375	0.00115574	21.6315	3.31e-06
rs74549071	5	G	A	0.01014	0.02756	0.00565356	23.7632	1.09e-06
rs427118	6	C	T	0.599133	-0.00534	0.00114717	21.6889	3.21e-06
rs12212349	6	A	G	0.368684	0.005344	0.00116615	20.9981	4.6e-06
rs28384266	8	G	T	0.114344	-0.00882	0.00178167	24.5185	7.36e-07
rs7035530	9	G	A	0.449023	-0.00518	0.00112737	21.1286	4.3e-06
rs79570398	9	G	T	0.290159	0.006746	0.00127485	28.0009	1.21e-07
rs71478073	10	G	A	0.043494	0.013025	0.00273655	22.6546	1.94e-06
rs1426371	12	A	G	0.259568	-0.00676	0.00128748	27.5628	1.52e-07
rs12424485	12	G	C	0.046143	-0.0126	0.00269053	21.9279	2.83e-06
rs3864	13	A	C	0.393421	0.005387	0.00114541	22.1221	2.56e-06
rs113871032	16	A	G	0.019532	-0.02032	0.00415781	23.8797	1.03e-06
rs76253868	17	G	C	0.084708	0.009549	0.00208736	20.9287	4.77e-06
rs2447091	17	C	T	0.389533	-0.00598	0.00114891	27.1015	1.93e-07
rs4808973	19	G	A	0.799014	-0.00654	0.00139972	21.8512	2.95e-06
EA, effect_allele
NEA, non effect_allele
EAF, eaf
BETA, beta
SE, standard error
F, F-statistic

## Sheet: ST 3
Supplementary Table 3. Single-nucleotide polymorphisms used as instrumental variables in the Mendelian randomization analyses of skimmed milk
SNP	Chr	EA	NEA	EAF	Beta	SE	F	P
rs11209948	1	T	G	0.599691	0.005357	0.000963	30.9303	2.68e-08
rs2685217	2	T	C	0.22793	0.00563	0.001152	23.8767	1.03e-06
rs114380217	2	A	G	0.065275	0.009349	0.001941	23.1942	1.46e-06
rs1424534	2	G	A	0.483611	-0.00442	0.00095	21.6771	3.23e-06
rs75103157	3	G	A	0.035358	-0.01224	0.00258	22.5013	2.1e-06
rs4235204	4	T	C	0.578466	0.005189	0.001047	24.5881	7.1e-07
rs184240	5	A	C	0.10777	-0.00708	0.001533	21.3172	3.89e-06
rs427118	6	C	T	0.599133	0.004763	0.000969	24.1648	8.85e-07
rs480110	6	G	A	0.549302	0.004374	0.000949	21.2472	4.04e-06
rs1029239	6	G	C	0.468583	0.004474	0.000947	22.3055	2.33e-06
rs16883833	8	T	C	0.242232	0.005417	0.001106	23.9887	9.7e-07
rs28384266	8	G	T	0.114344	0.006992	0.001505	21.5861	3.38e-06
rs74849734	9	T	G	0.286661	-0.00521	0.001085	23.1	1.54e-06
rs7093239	10	C	T	0.772213	0.005347	0.001127	22.5111	2.09e-06
rs12573306	10	C	A	0.620778	0.004983	0.000996	25.0574	5.57e-07
rs3817334	11	T	C	0.407661	0.005642	0.00096	34.5236	4.21e-09
rs7929921	11	A	G	0.01684	-0.0178	0.003836	21.5465	3.45e-06
rs1426371	12	A	G	0.259568	0.005343	0.001088	24.1355	8.98e-07
rs10777875	12	A	G	0.783523	-0.00665	0.001156	33.1436	8.57e-09
rs11058139	12	T	G	0.398429	0.004565	0.000969	22.1736	2.49e-06
rs3109885	15	A	G	0.520214	-0.0045	0.000948	22.5153	2.09e-06
rs118173514	15	C	A	0.004727	0.033446	0.007055	22.4723	2.13e-06
rs9932459	16	A	G	0.189524	-0.00633	0.001209	27.411	1.65e-07
rs55872725	16	T	C	0.402076	0.008499	0.000964	77.7083	1.2e-18
rs6502141	17	A	G	0.175307	0.006145	0.001241	24.5008	7.43e-07
rs485859	18	A	G	0.438801	0.005155	0.000952	29.3526	6.04e-08
rs7254892	19	A	G	0.03092	-0.01272	0.002732	21.6664	3.25e-06
rs4347903	20	T	C	0.749456	0.005416	0.001092	24.606	7.04e-07
rs136872	22	G	A	0.898174	-0.00804	0.001588	25.6607	4.07e-07
rs1057890	22	C	T	0.351651	-0.00468	0.00099	22.3706	2.25e-06
EA, effect_allele
NEA, non effect_allele
EAF, eaf
BETA, beta
SE, standard error
F, F-statistic

## Sheet: ST 4
Supplementary Table 4. Associations of genetically predicted whole, semi-skimmed, and skimmed milk in coronary artery disease and myocardial infarction using the inverse-variance weighted, weighted median analysis, MR-Egger method, and MR-PRESSO method.
			Coronary artery disease					Myocardial infarction
Exposure	N. SNPs	Method	OR	95%CI		P	P-adjusted	OR	95%CI		P	P-adjusted
Whole milk	29	Inverse-variance weighted*	0.118	0.005	3.077	0.199	0.107	0.177	0.006	5.324	0.319	0.136
	29	Weight media	1.348	0.17	10.712	0.782	0.717	0.722	0.145	3.606	0.693	0.699
	29	MR-Egger	0.095	6.747e-06	1340.05	0.634	0.618	0.079	2.415e-06	2590.44	0.637	0.619
	29	MR-PRESSO	0.241	0.012	4.854	0.339	0.144	1.081	0.337	3.469	0.403	0.155
Semi-skimmed milk	15	Inverse-variance weighted	1.146	0.359	3.654	0.818	0.262	0.714	0.322	1.584	0.407	0.15
	15	Weight media	1.262	0.27	5.891	0.768	0.714	0.759	0.252	2.287	0.621	0.676
	15	MR-Egger	5.812	0.145	232.783	0.37	0.486	1.378	0.125	15.164	0.798	0.662
	15	MR-PRESSO	1.146	0.359	3.654	0.818	0.156	0.714	0.322	1.584	0.407	0.27
Skimmed milk	30	Inverse-variance weighted	5.302	2.261	12.432	<0.001	<0.001	2.287	1.218	4.3	0.01	0.009
	30	Weight media	6.824	2.272	20.5	<0.001	0.002	1.774	0.801	3.929	0.168	0.385
	30	MR-Egger	14.895	1.281	173.129	0.04	0.111	7.492	1.104	50.854	0.049	0.111
	30	MR-PRESSO	5.302	2.261	12.432	<0.001	<0.001	2.287	1.218	4.3	0.01	0.009
*IVW: random effects model
SNP, single-nucleotide polymorphism;
OR, odds ratio;
CI, confidence interval;
P-adjusted, FDR‑corrected P

## Sheet: ST 5
Supplementary Table 5. Horizontal pleiotropy tested by MR-PRESSO analysis.
Exposure	Coronary artery disease		Myocardial infarction
	global test RSSobs	global test P-value	global test RSSobs	global test P-value
Whole milk	133.016	<0.001	240.216	<0.001
Semi-skimmed milk	18.602	0.308	19.7404	0.279
Skimmed milk	44.7274	0.065	37.51	0.212

## Sheet: ST 6
Supplementary Table 6. Heterogeneity Tests and MR-Egger Intercept of whole milk, semi-skimmed milk, and skimmed milk causally linked to coronary artery disease and myocardial infarction.
Exposure	Coronary artery disease					Myocardial infarction
	MR-Egger		Heterogeneity（ivw）			MR-Egger		Heterogeneity（ivw）
	Intercept	P	Q	Q_df	P	Intercept	P	Q	Q_df	P
Whole milk	0.000854536	0.963	123.1	22	4.76 E-16	0.00317831	0.873	217.51	22	4.12e-14
Semi-skimmed milk	-0.010908	0.383	14.35	12	0.279	-0.00455647	0.58	8.69	12	0.729
Skimmed milk	-0.00669839	0.386	40.77	28	0.056	-0.00755223	0.21	35.2	28	0.164

## Sheet: ST 7
Supplementary Table 7. Manually detected potential pleiotropy in the PhenoScanner database
Exposure*	snp	rsid	hg19_coordinates	hg38_coordinates	a1	a2	trait	efo	study	pmid	ancestry	year	beta	se	p	direction	n	n_cases	n_controls	n_studies	unit	dataset
Whole milk	rs4970836	rs4970836	chr1:109821797	chr1:109279175	A	G	Medication for cholesterol, blood pressure or diabetes: cholesterol lowering medication	EFO_0007056	Neale B	UKBB	European	2017	0.02814	0.001806	1.14e-54	+	154702	35840	118862	1	risk diff	Neale-B_UKBB_EUR_2017
	rs4970836	rs4970836	chr1:109821797	chr1:109279175	A	G	Medication for cholesterol, blood pressure or diabetes: none of the above	EFO_0007056	Neale B	UKBB	European	2017	-0.01843	0.002021	7.59e-20	-	154702	103004	51698	1	risk diff	Neale-B_UKBB_EUR_2017
	rs4970836	rs4970836	chr1:109821797	chr1:109279175	A	G	Medication for pain relief, constipation, heartburn: aspirin	EFO_0007056	Neale B	UKBB	European	2017	0.006174	0.001007	8.9e-10	+	333581	46946	286635	1	risk diff	Neale-B_UKBB_EUR_2017
	rs4970836	rs4970836	chr1:109821797	chr1:109279175	A	G	No treatment with medication for cholesterol, blood pressure, diabetes, or take exogenous hormones	EFO_0007056	Neale B	UKBB	European	2017	-0.009176	0.001843	6.37e-07	-	180203	124239	55964	1	risk diff	Neale-B_UKBB_EUR_2017
	rs4970836	rs4970836	chr1:109821797	chr1:109279175	A	G	Number of treatments or medications taken	EFO_0007056	Neale B	UKBB	European	2017	0.01213	0.002324	1.81e-07	+	337159	0	337159	1	-	Neale-B_UKBB_EUR_2017
	rs4970836	rs4970836	chr1:109821797	chr1:109279175	A	G	Self-reported high cholesterol	EFO_0008111	Neale B	UKBB	European	2017	0.01763	0.0009493	5.66e-77	+	337159	41296	295863	1	risk diff	Neale-B_UKBB_EUR_2017
	rs4970836	rs4970836	chr1:109821797	chr1:109279175	A	G	Treatment with aspirin	EFO_0007056	Neale B	UKBB	European	2017	0.00609	0.0009806	5.27e-10	+	337159	45012	292147	1	risk diff	Neale-B_UKBB_EUR_2017
	rs4970836	rs4970836	chr1:109821797	chr1:109279175	A	G	Treatment with atorvastatin	EFO_0007056	Neale B	UKBB	European	2017	0.005534	0.0004962	6.92e-29	+	337159	10167	326992	1	risk diff	Neale-B_UKBB_EUR_2017
	rs4970836	rs4970836	chr1:109821797	chr1:109279175	A	G	Treatment with cholesterol lowering medication	EFO_0007056	Neale B	UKBB	European	2017	0.01479	0.001321	4.41e-29	+	180203	22705	157498	1	risk diff	Neale-B_UKBB_EUR_2017
	rs4970836	rs4970836	chr1:109821797	chr1:109279175	A	G	Treatment with ezetimibe	EFO_0007056	Neale B	UKBB	European	2017	0.001555	0.0002231	3.12e-12	+	337159	1997	335162	1	risk diff	Neale-B_UKBB_EUR_2017
	rs4970836	rs4970836	chr1:109821797	chr1:109279175	A	G	Treatment with lipitor 10mg tablet	EFO_0007056	Neale B	UKBB	European	2017	0.001331	0.0002424	4.01e-08	+	337159	2361	334798	1	risk diff	Neale-B_UKBB_EUR_2017
	rs4970836	rs4970836	chr1:109821797	chr1:109279175	A	G	Treatment with rosuvastatin	EFO_0007056	Neale B	UKBB	European	2017	0.001134	0.0002281	6.68e-07	+	337159	2089	335070	1	risk diff	Neale-B_UKBB_EUR_2017
	rs4970836	rs4970836	chr1:109821797	chr1:109279175	A	G	Treatment with simvastatin	EFO_0007056	Neale B	UKBB	European	2017	0.01102	0.0009187	3.58e-33	+	337159	38492	298667	1	risk diff	Neale-B_UKBB_EUR_2017
	rs4970836	rs4970836	chr1:109821797	chr1:109279175	A	G	Low density lipoprotein	EFO_0004611	Prins B	28887542	European	2017	0.14	0.02	4.3e-15	+	9961	0	9961	1	IVNT	Prins-B_LDL_EUR_2017
	rs4970836	rs4970836	chr1:109821797	chr1:109279175	A	G	Total cholesterol	EFO_0004574	Prins B	28887542	European	2017	0.11	0.02	1.32e-09	+	9961	0	9961	1	IVNT	Prins-B_Total-Cholesterol_EUR_2017
	rs2613500	rs2613500	chr1:72819884	chr1:72354201	C	T	Medication for cholesterol, blood pressure or diabetes: cholesterol lowering medication	EFO_0007056	Neale B	UKBB	European	2017	0.009333	0.001906	9.78e-07	+	154702	35840	118862	1	risk diff	Neale-B_UKBB_EUR_2017
	rs2613500	rs2613500	chr1:72819884	chr1:72354201	C	T	Medication for cholesterol, blood pressure or diabetes: none of the above	EFO_0007056	Neale B	UKBB	European	2017	-0.01153	0.002131	6.37e-08	-	154702	103004	51698	1	risk diff	Neale-B_UKBB_EUR_2017
	rs2613500	rs2613500	chr1:72819884	chr1:72354201	C	T	Past tobacco smoking	EFO_0006527	Neale B	UKBB	European	2017	-0.02035	0.003977	3.09e-07	-	310749	0	310749	1	-	Neale-B_UKBB_EUR_2017
	rs2613500	rs2613500	chr1:72819884	chr1:72354201	C	T	Self-reported hypertension	EFO_0000537	Neale B	UKBB	European	2017	0.00634	0.001337	2.13e-06	+	337159	87690	249469	1	risk diff	Neale-B_UKBB_EUR_2017
	rs2613500	rs2613500	chr1:72819884	chr1:72354201	C	T	Smoking status: previous	EFO_0006527	Neale B	UKBB	European	2017	0.007605	0.00146	1.89e-07	+	336024	118419	217605	1	risk diff	Neale-B_UKBB_EUR_2017
	rs2613500	rs2613500	chr1:72819884	chr1:72354201	C	T	Vascular or heart problems diagnosed by doctor: high blood pressure	EFO_0004325	Neale B	UKBB	European	2017	0.006137	0.001356	6.01e-06	+	336683	91033	245650	1	risk diff	Neale-B_UKBB_EUR_2017
	rs2613500	rs2613500	chr1:72819884	chr1:72354201	C	T	Vascular or heart problems diagnosed by doctor: none of the above	-	Neale B	UKBB	European	2017	-0.006512	0.001392	2.91e-06	-	336683	236530	100153	1	risk diff	Neale-B_UKBB_EUR_2017
	rs2613500	rs2613500	chr1:72819884	chr1:72354201	C	T	Waist circumference	EFO_0004342	Neale B	UKBB	European	2017	0.02392	0.0027	7.93e-19	+	336639	0	336639	1	IVNT	Neale-B_UKBB_EUR_2017
	rs4953152	rs4953152	chr2:45170153	chr2:44943014	A	G	Current tobacco smoking	EFO_0006527	Neale B	UKBB	European	2017	0.007	0.00143	9.85e-07	+	337030	0	337030	1	-	Neale-B_UKBB_EUR_2017
	rs4953152	rs4953152	chr2:45170153	chr2:44943014	A	G	Ever smoked	EFO_0006527	Neale B	UKBB	European	2017	0.007206	0.001287	2.15e-08	+	336067	202585	133482	1	risk diff	Neale-B_UKBB_EUR_2017
	rs4953152	rs4953152	chr2:45170153	chr2:44943014	A	G	Pack years adult smoking as proportion of life span exposed to smoking	EFO_0004318	Neale B	UKBB	European	2017	0.02744	0.004726	6.41e-09	+	101726	0	101726	1	IVNT	Neale-B_UKBB_EUR_2017
	rs4953152	rs4953152	chr2:45170153	chr2:44943014	A	G	Pack years of smoking preview only	EFO_0004318;EFO_0006526	Neale B	UKBB	European	2017	0.02668	0.00471	1.47e-08	+	101726	0	101726	1	IVNT	Neale-B_UKBB_EUR_2017
	rs4953152	rs4953152	chr2:45170153	chr2:44943014	A	G	Past tobacco smoking	EFO_0006527	Neale B	UKBB	European	2017	-0.01842	0.003429	7.8e-08	-	310749	0	310749	1	-	Neale-B_UKBB_EUR_2017
	rs4953152	rs4953152	chr2:45170153	chr2:44943014	A	G	Smoking status: current	EFO_0006527	Neale B	UKBB	European	2017	0.003992	0.0007942	5e-07	+	336024	33928	302096	1	risk diff	Neale-B_UKBB_EUR_2017
	rs10224524	rs10224524	chr7:114981828	chr7:115341774	A	T	Current tobacco smoking	EFO_0006527	Neale B	UKBB	European	2017	-0.007259	0.001348	7.3e-08	-	337030	0	337030	1	-	Neale-B_UKBB_EUR_2017
	rs10224524	rs10224524	chr7:114981828	chr7:115341774	A	T	Smoking status: current	EFO_0006527	Neale B	UKBB	European	2017	-0.003992	0.0007488	9.73e-08	-	336024	33928	302096	1	risk diff	Neale-B_UKBB_EUR_2017
	rs11605348	rs11605348	chr11:47606483	chr11:47584931	A	G	Current tobacco smoking	EFO_0006527	Neale B	UKBB	European	2017	-0.006731	0.001388	1.23e-06	-	337030	0	337030	1	-	Neale-B_UKBB_EUR_2017
	rs11605348	rs11605348	chr11:47606483	chr11:47584931	A	G	Smoking status: current	EFO_0006527	Neale B	UKBB	European	2017	-0.003769	0.0007706	1e-06	-	336024	33928	302096	1	risk diff	Neale-B_UKBB_EUR_2017
	rs12149832	rs12149832	chr16:53842908	chr16:53808996	A	G	Type II diabetes	EFO_0001360	DIAGRAM	26551672	European	2015	0.124	0.01284	3.4e-22	+	84780	27206	57574	23	log OR	DIAGRAM_T2D-METABO_EUR_2015
	rs12149832	rs12149832	chr16:53842908	chr16:53808996	A	G	Type II diabetes	EFO_0001360	DIAGRAM	22885922	European	2012	0.1222	0.01807	5.7e-11	+	63390	9580	53810	12	log OR	DIAGRAM_T2D_EUR_2012
	rs12149832	rs12149832	chr16:53842908	chr16:53808996	A	G	Type II diabetes	EFO_0001360	DIAGRAM	28566273	European	2017	0.12	0.012	3.7e-24	+	159208	26676	132532	18	log OR	DIAGRAM_T2D_EUR_2017
	rs12149832	rs12149832	chr16:53842908	chr16:53808996	A	G	Type II diabetes	EFO_0001360	DIAGRAM	24509480	Mixed	2014	0.1044	0.01379	9.6e-14	+	110452	26488	83964	4	log OR	DIAGRAM_T2D_Mixed_2014
	rs12149832	rs12149832	chr16:53842908	chr16:53808996	A	G	Obesity class 1	EFO_0001073	GIANT	23563607	European	2013	0.2	0.013	5.3e-59	+	98553	32816	65737	51	log OR	GIANT_Obesity-C1_EUR_2013
	rs12149832	rs12149832	chr16:53842908	chr16:53808996	A	G	Obesity class 2	EFO_0001073	GIANT	23563607	European	2013	0.27	0.019	1.5e-44	+	71879	9837	62042	51	log OR	GIANT_Obesity-C2_EUR_2013
	rs12149832	rs12149832	chr16:53842908	chr16:53808996	A	G	Obesity class 3	EFO_0001073	GIANT	23563607	European	2013	0.34	0.035	4.4e-23	+	46744	2806	43938	51	log OR	GIANT_Obesity-C3_EUR_2013
	rs12149832	rs12149832	chr16:53842908	chr16:53808996	A	G	Obesity body mass index	EFO_0001073	Paternoster L	21935397	European	2011	NA	NA	3.76e-12	NA	5373	-	-	-	-	GRASP
	rs12149832	rs12149832	chr16:53842908	chr16:53808996	A	G	Obesity with early age of onset age 2	HP_0003674	EGGC	22484627	European	2012	NA	NA	5.49e-12	NA	13848	-	-	-	-	GRASP
	rs12149832	rs12149832	chr16:53842908	chr16:53808996	A	G	Type 2 diabetes	EFO_0001360	Cho YS	22158537	Mixed	2011	NA	NA	9.4e-08	NA	18817	-	-	-	-	GRASP
	rs12149832	rs12149832	chr16:53842908	chr16:53808996	A	G	Illnesses of father: diabetes	EFO_0000400	Neale B	UKBB	European	2017	0.004566	0.0007682	2.8e-09	+	293407	28197	265210	1	risk diff	Neale-B_UKBB_EUR_2017
	rs12149832	rs12149832	chr16:53842908	chr16:53808996	A	G	Illnesses of mother: diabetes	EFO_0000400	Neale B	UKBB	European	2017	0.003468	0.0007392	2.7e-06	+	309953	28875	281078	1	risk diff	Neale-B_UKBB_EUR_2017
	rs12149832	rs12149832	chr16:53842908	chr16:53808996	A	G	Illnesses of siblings: diabetes	EFO_0000400	Neale B	UKBB	European	2017	0.003367	0.0007604	9.51e-06	+	261075	21747	239328	1	risk diff	Neale-B_UKBB_EUR_2017
	rs12149832	rs12149832	chr16:53842908	chr16:53808996	A	G	Illnesses of siblings: high blood pressure	EFO_0004325	Neale B	UKBB	European	2017	0.004984	0.001123	9.11e-06	+	262361	54270	208091	1	risk diff	Neale-B_UKBB_EUR_2017
	rs12149832	rs12149832	chr16:53842908	chr16:53808996	A	G	Medication for cholesterol, blood pressure or diabetes: blood pressure medication	EFO_0007056	Neale B	UKBB	European	2017	0.00757	0.00158	1.65e-06	+	154702	38548	116154	1	risk diff	Neale-B_UKBB_EUR_2017
	rs12149832	rs12149832	chr16:53842908	chr16:53808996	A	G	Medication for cholesterol, blood pressure or diabetes: cholesterol lowering medication	EFO_0007056	Neale B	UKBB	European	2017	0.007457	0.001541	1.3e-06	+	154702	35840	118862	1	risk diff	Neale-B_UKBB_EUR_2017
	rs12149832	rs12149832	chr16:53842908	chr16:53808996	A	G	Medication for cholesterol, blood pressure or diabetes: none of the above	EFO_0007056	Neale B	UKBB	European	2017	-0.009641	0.001723	2.19e-08	-	154702	103004	51698	1	risk diff	Neale-B_UKBB_EUR_2017
	rs12149832	rs12149832	chr16:53842908	chr16:53808996	A	G	Self-reported diabetes	EFO_0000400	Neale B	UKBB	European	2017	0.003941	0.0004795	2.07e-16	+	337159	13243	323916	1	risk diff	Neale-B_UKBB_EUR_2017
	rs12149832	rs12149832	chr16:53842908	chr16:53808996	A	G	Self-reported hypertension	EFO_0000537	Neale B	UKBB	European	2017	0.007648	0.001082	1.58e-12	+	337159	87690	249469	1	risk diff	Neale-B_UKBB_EUR_2017
	rs12149832	rs12149832	chr16:53842908	chr16:53808996	A	G	Treatment with blood pressure medication	EFO_0007056	Neale B	UKBB	European	2017	0.007068	0.001286	3.89e-08	+	180203	31488	148715	1	risk diff	Neale-B_UKBB_EUR_2017
	rs12149832	rs12149832	chr16:53842908	chr16:53808996	A	G	Treatment with gliclazide	EFO_0007056	Neale B	UKBB	European	2017	0.001197	0.0002247	9.88e-08	+	337159	2807	334352	1	risk diff	Neale-B_UKBB_EUR_2017
	rs12149832	rs12149832	chr16:53842908	chr16:53808996	A	G	Treatment with metformin	EFO_0007056	Neale B	UKBB	European	2017	0.003202	0.000385	9.04e-17	+	337159	8392	328767	1	risk diff	Neale-B_UKBB_EUR_2017
	rs12149832	rs12149832	chr16:53842908	chr16:53808996	A	G	Treatment with simvastatin	EFO_0007056	Neale B	UKBB	European	2017	0.003473	0.0007821	9.01e-06	+	337159	38492	298667	1	risk diff	Neale-B_UKBB_EUR_2017
	rs12149832	rs12149832	chr16:53842908	chr16:53808996	A	G	Vascular or heart problems diagnosed by doctor: high blood pressure	EFO_0004325	Neale B	UKBB	European	2017	0.007584	0.001097	4.77e-12	+	336683	91033	245650	1	risk diff	Neale-B_UKBB_EUR_2017
	rs7412	rs7412	chr19:45412079	chr19:44908822	C	T	Self-reported hypertension	EFO_0000537	Neale B	UKBB	European	2017	0.008761	0.001953	7.31e-06	+	337159	87690	249469	1	risk diff	Neale-B_UKBB_EUR_2017
	rs7412	rs7412	chr19:45412079	chr19:44908822	C	T	Treatment with aspirin	EFO_0007056	Neale B	UKBB	European	2017	0.009351	0.001507	5.45e-10	+	337159	45012	292147	1	risk diff	Neale-B_UKBB_EUR_2017
	rs7412	rs7412	chr19:45412079	chr19:44908822	C	T	Treatment with atorvastatin	EFO_0007056	Neale B	UKBB	European	2017	0.009556	0.0007624	4.91e-36	+	337159	10167	326992	1	risk diff	Neale-B_UKBB_EUR_2017
	rs7412	rs7412	chr19:45412079	chr19:44908822	C	T	Treatment with cholesterol lowering medication	EFO_0007056	Neale B	UKBB	European	2017	0.03991	0.002025	2.09e-86	+	180203	22705	157498	1	risk diff	Neale-B_UKBB_EUR_2017
	rs7412	rs7412	chr19:45412079	chr19:44908822	C	T	Treatment with ezetimibe	EFO_0007056	Neale B	UKBB	European	2017	0.002331	0.0003428	1.05e-11	+	337159	1997	335162	1	risk diff	Neale-B_UKBB_EUR_2017
	rs7412	rs7412	chr19:45412079	chr19:44908822	C	T	Treatment with lipitor 10mg tablet	EFO_0007056	Neale B	UKBB	European	2017	0.002507	0.0003724	1.69e-11	+	337159	2361	334798	1	risk diff	Neale-B_UKBB_EUR_2017
	rs7412	rs7412	chr19:45412079	chr19:44908822	C	T	Treatment with rosuvastatin	EFO_0007056	Neale B	UKBB	European	2017	0.002238	0.0003505	1.72e-10	+	337159	2089	335070	1	risk diff	Neale-B_UKBB_EUR_2017
	rs7412	rs7412	chr19:45412079	chr19:44908822	C	T	Treatment with simvastatin	EFO_0007056	Neale B	UKBB	European	2017	0.02497	0.001411	5.02e-70	+	337159	38492	298667	1	risk diff	Neale-B_UKBB_EUR_2017
	rs7412	rs7412	chr19:45412079	chr19:44908822	C	T	Vascular or heart problems diagnosed by doctor: high blood pressure	EFO_0004325	Neale B	UKBB	European	2017	0.008963	0.00198	6.01e-06	+	336683	91033	245650	1	risk diff	Neale-B_UKBB_EUR_2017
Skimmed milk	rs11209948	rs11209948	chr1:72811904	chr1:72346221	G	T	Vascular or heart problems diagnosed by doctor: high blood pressure	EFO_0004325	Neale B	UKBB	European	2017	-0.004976	0.001101	6.14e-06	-	336683	91033	245650	1	risk diff	Neale-B_UKBB_EUR_2017
	rs55872725	rs55872725	chr16:53809123	chr16:53775211	C	T	Type II diabetes	EFO_0001360	DIAGRAM	26551672	European	2015	-0.1302	0.01276	2.1e-24	-	84780	27206	57574	23	log OR	DIAGRAM_T2D-METABO_EUR_2015
	rs55872725	rs55872725	chr16:53809123	chr16:53775211	C	T	Type II diabetes	EFO_0001360	DIAGRAM	28566273	European	2017	-0.13	0.012	5e-25	-	159208	26676	132532	18	log OR	DIAGRAM_T2D_EUR_2017
	rs55872725	rs55872725	chr16:53809123	chr16:53775211	C	T	Illnesses of father: diabetes	EFO_0000400	Neale B	UKBB	European	2017	-0.004857	0.0007714	3.06e-10	-	293407	28197	265210	1	risk diff	Neale-B_UKBB_EUR_2017
	rs55872725	rs55872725	chr16:53809123	chr16:53775211	C	T	Illnesses of mother: diabetes	EFO_0000400	Neale B	UKBB	European	2017	-0.00397	0.0007423	8.86e-08	-	309953	28875	281078	1	risk diff	Neale-B_UKBB_EUR_2017
	rs55872725	rs55872725	chr16:53809123	chr16:53775211	C	T	Illnesses of siblings: diabetes	EFO_0000400	Neale B	UKBB	European	2017	-0.003822	0.0007641	5.69e-07	-	261075	21747	239328	1	risk diff	Neale-B_UKBB_EUR_2017
	rs55872725	rs55872725	chr16:53809123	chr16:53775211	C	T	Illnesses of siblings: high blood pressure	EFO_0004325	Neale B	UKBB	European	2017	-0.005794	0.001129	2.84e-07	-	262361	54270	208091	1	risk diff	Neale-B_UKBB_EUR_2017
	rs55872725	rs55872725	chr16:53809123	chr16:53775211	C	T	Medication for cholesterol, blood pressure or diabetes: blood pressure medication	EFO_0007056	Neale B	UKBB	European	2017	-0.008393	0.001586	1.22e-07	-	154702	38548	116154	1	risk diff	Neale-B_UKBB_EUR_2017
	rs55872725	rs55872725	chr16:53809123	chr16:53775211	C	T	Medication for cholesterol, blood pressure or diabetes: cholesterol lowering medication	EFO_0007056	Neale B	UKBB	European	2017	-0.007624	0.001547	8.35e-07	-	154702	35840	118862	1	risk diff	Neale-B_UKBB_EUR_2017
	rs55872725	rs55872725	chr16:53809123	chr16:53775211	C	T	Medication for cholesterol, blood pressure or diabetes: none of the above	EFO_0007056	Neale B	UKBB	European	2017	0.01076	0.00173	5.05e-10	+	154702	103004	51698	1	risk diff	Neale-B_UKBB_EUR_2017
	rs55872725	rs55872725	chr16:53809123	chr16:53775211	C	T	Self-reported diabetes	EFO_0000400	Neale B	UKBB	European	2017	-0.004108	0.0004815	1.44e-17	-	337159	13243	323916	1	risk diff	Neale-B_UKBB_EUR_2017
	rs55872725	rs55872725	chr16:53809123	chr16:53775211	C	T	Self-reported hypertension	EFO_0000537	Neale B	UKBB	European	2017	-0.008777	0.001087	6.59e-16	-	337159	87690	249469	1	risk diff	Neale-B_UKBB_EUR_2017
	rs55872725	rs55872725	chr16:53809123	chr16:53775211	C	T	Self-reported type 2 diabetes	EFO_0001360	Neale B	UKBB	European	2017	-0.0008786	0.000197	8.19e-06	-	337159	2133	335026	1	risk diff	Neale-B_UKBB_EUR_2017
	rs55872725	rs55872725	chr16:53809123	chr16:53775211	C	T	Treatment with blood pressure medication	EFO_0007056	Neale B	UKBB	European	2017	-0.007478	0.001291	6.96e-09	-	180203	31488	148715	1	risk diff	Neale-B_UKBB_EUR_2017
	rs55872725	rs55872725	chr16:53809123	chr16:53775211	C	T	Treatment with gliclazide	EFO_0007056	Neale B	UKBB	European	2017	-0.001142	0.0002256	4.12e-07	-	337159	2807	334352	1	risk diff	Neale-B_UKBB_EUR_2017
	rs55872725	rs55872725	chr16:53809123	chr16:53775211	C	T	Treatment with metformin	EFO_0007056	Neale B	UKBB	European	2017	-0.003346	0.0003865	4.89e-18	-	337159	8392	328767	1	risk diff	Neale-B_UKBB_EUR_2017
	rs55872725	rs55872725	chr16:53809123	chr16:53775211	C	T	Treatment with simvastatin	EFO_0007056	Neale B	UKBB	European	2017	-0.003996	0.0007853	3.62e-07	-	337159	38492	298667	1	risk diff	Neale-B_UKBB_EUR_2017
	rs55872725	rs55872725	chr16:53809123	chr16:53775211	C	T	Vascular or heart problems diagnosed by doctor: high blood pressure	EFO_0004325	Neale B	UKBB	European	2017	-0.00882	0.001102	1.18e-15	-	336683	91033	245650	1	risk diff	Neale-B_UKBB_EUR_2017
	rs7254892	rs7254892	chr19:45389596	chr19:44886339	A	G	Medication for cholesterol, blood pressure or diabetes: cholesterol lowering medication	EFO_0007056	Neale B	UKBB	European	2017	-0.03631	0.00436	8.35e-17	-	154702	35840	118862	1	risk diff	Neale-B_UKBB_EUR_2017
	rs7254892	rs7254892	chr19:45389596	chr19:44886339	A	G	Self-reported high cholesterol	EFO_0008111	Neale B	UKBB	European	2017	-0.03171	0.002284	7.8e-44	-	337159	41296	295863	1	risk diff	Neale-B_UKBB_EUR_2017
	rs7254892	rs7254892	chr19:45389596	chr19:44886339	A	G	Treatment with atorvastatin	EFO_0007056	Neale B	UKBB	European	2017	-0.008929	0.001193	7.38e-14	-	337159	10167	326992	1	risk diff	Neale-B_UKBB_EUR_2017
	rs7254892	rs7254892	chr19:45389596	chr19:44886339	A	G	Treatment with cholesterol lowering medication	EFO_0007056	Neale B	UKBB	European	2017	-0.03313	0.00317	1.48e-25	-	180203	22705	157498	1	risk diff	Neale-B_UKBB_EUR_2017
	rs7254892	rs7254892	chr19:45389596	chr19:44886339	A	G	Treatment with simvastatin	EFO_0007056	Neale B	UKBB	European	2017	-0.02015	0.00221	7.66e-20	-	337159	38492	298667	1	risk diff	Neale-B_UKBB_EUR_2017
*There is no potential pleiotropy in semi-skimmed milk

## Sheet: ST 8
Supplementary Table 8. Associations of genetically predicted whole, semi-skimmed, and skimmed milk in coronary artery disease after excluding potential pleiotropy in the PhenoScanner database
Exposure	N.SNPs	Method	OR	95%CI		P	P-adjusted	MR-PRESSO		MR-Egger		Heterogeneity（ivw）
								global test RSSobs	global test P-value	Intercept	P	Q	Q_df	P
Ratio of whole milk to CAD	22	Inverse-variance weighted	1.931	0.365	10.202	0.439	0.175	10.15	0.984	0.00385854	0.624	8.92	16	0.916
	22	Weight media	2.235	0.218	21.933	0.488	0.899
	22	MR-Egger	0.751	0.013	43.243	0.892	1
	22	MR-PRESSO	1.931	0.365	10.2	0.439	0.175
Ratio of semi-skimmed milk to CAD	15	Inverse-variance weighted	1.146	0.359	3.654	0.818	0.284	18.6	0.308	-0.010908	0.383	14.35	12	0.279
	15	Weight media	1.262	0.27	5.891	0.768	0.934
	15	MR-Egger	5.812	0.145	232.783	0.37	1
	15	MR-PRESSO	1.146	0.359	3.654	0.818	0.284
Ratio of skimmed milk to CAD	26	Inverse-variance weighted	3.967	1.563	10.067	0.004	0.008	36.51	0.139	-0.00165335	0.837	33.01	24	0.104
	26	Weight media	4.317	1.303	14.305	0.016	0.227
	26	MR-Egger	5.153	0.367	72.333	0.236	1
	26	MR-PRESSO	3.967	1.563	10.067	0.004	0.008
CAD, coronary artery disease;
SNP, single-nucleotide polymorphism;
OR, odds ratio;
CI, confidence interval;
P-adjusted, FDR‑corrected P

## Sheet: ST 9
Supplementary Table 9. Associations of genetically predicted whole, semi-skimmed, and skimmed milk in myocardial infarction after excluding potential pleiotropy in the PhenoScanner database
Exposure	N.SNPs	Method	OR	95%CI		P	P-adjusted	MR-PRESSO		MR-Egger		Heterogeneity（ivw）
								global test RSSobs	global test P-value	Intercept	P	Q	Q_df	P
Ratio of whole milk to MI	22	Inverse-variance weighted	2.013	0.542	7.477	0.296	0.151	21.89	0.531	-0.00595475	0.734	12.5	16	0.709
	22	Weight media	1.011	0.175	5.587	0.991	0.948
	22	MR-Egger	0.831	0.03	23.384	0.915	1
	22	MR-PRESSO	2.011	0.542	7.48	0.296	0.151
Ratio of semi-skimmed milk to MI	15	Inverse-variance weighted	0.714	0.322	1.584	0.407	0.171	19.74	0.279	-0.00455647	0.58	8.69	12	0.729
	15	Weight media	0.759	0.252	2.287	0.621	0.919
	15	MR-Egger	1.378	0.125	15.164	0.798	1
	15	MR-PRESSO	0.714	0.322	1.584	0.407	0.171
Ratio of skimmed milk to MI	26	Inverse-variance weighted	1.886	1.001	3.553	0.049	0.048	18.73	0.864	-0.00094277	0.87	17.19	24	0.84
	26	Weight media	1.644	0.685	3.945	0.267	0.83
	26	MR-Egger	6.85	0.322	15.005	0.43	1
	26	MR-PRESSO	1.886	1.001	3.553	0.049	0.048
MI, myocardial infarction;
SNP, single-nucleotide polymorphism;
OR, odds ratio;
CI, confidence interval;
P-adjusted, FDR‑corrected P

## Sheet: ST 10
Supplementary Table 10. Relevant information on the 14 confounding factors.
Traits	GWAS ID	Population	Sample size
Smoking	ukb-b-2134	European	424960
	ukb-b-223	European	462434
Obesity	finn-b-E4_OBESITY	European	214857
Hypertension	ukb-d-I9_HYPTENS	European	361194
Diabetes	ukb-b-13806	European	462933
Hyperlipidemia	ebi-a-GCST90104006	European	349222
Atrial fibrillation	ebi-a-GCST006414	European	1030836
Heart failure	ukb-d-HEARTFAIL	European	361194
Chronic kidney disease	finn-b-N14_CHRONKIDNEYDIS	European	212841
Peripheral artery disease	finn-b-I9_PAD	European	213639
Vitamin D deficiency	finn-b-E4_VIT_D_DEF	European	209789
Serum uric acid levels	ebi-a-GCST90018977	European	343836
Depression	ukb-b-12064	European	462933
Life stress	ukb-b-18712	European	459742
	ukb-b-7356	European	459742
	ukb-b-9667	European	459742
	ukb-b-14624	European	459742
	ukb-b-9049	European	459742
	ukb-b-18162	European	459742
Smoking includes past tobacco smoking (ukb-b-2134) and current tobacco smoking (ukb-b-223). Life stress includes illness, injury, bereavement, and stress in last 2 years: death of a close relative (ukb-b-18712), death of a spouse or partner (ukb-b-7356), financial difficulties (ukb-b-9667), marital separation/divorce (ukb-b-14624), serious illness, injury or assault of a close relative (ukb-b-904…

[truncated: 2 more sheets: ST 11, ST 12]
