# Supplementary material for: Association of different milk fat content with coronary artery disease and myocardial infarction risk: A Mendelian randomization study
Source: PLoS One. 2024 Apr 10;19(4):e0300513. doi: 10.1371/journal.pone.0300513 (PMC11006182; doi:10.1371/journal.pone.0300513)
Supplement: S2 File — (ZIP) [file pone.0300513.s002.zip]

Archive with 1 entries (1 files):
- S2 File. Supporting Figs.docx
